# Supplementary material for: Novel Energetic Co-Reactant for Thermal Oxide Atomic Layer Deposition: The Impact of Plasma-Activated Water on Al2O3 Film Growth
Source: Nanomaterials (Basel). 2023 Dec 10;13(24):3110. doi: 10.3390/nano13243110 (PMC10745439; doi:10.3390/nano13243110)
Supplement: Supplementary file 1 [file nanomaterials-13-03110-s001.zip]

Archive with 1 entries (1 files):
- nanomaterials-2743970-supplementary.pdf
